# Supplementary material for: Translocator protein (TSPO) analysis in saliva of adults with oral mucosal lesions: A preliminary study
Source: PLoS One. 2025 Sep 17;20(9):e0330065. doi: 10.1371/journal.pone.0330065 (PMC12443267; doi:10.1371/journal.pone.0330065)
Supplement: S3 File — (XLSX) [file pone.0330065.s003.xlsx]

## Sheet: Sheet1
ID	Group 1 Case 2 Control	Age years	Sex 0 Female 1 Male	tspo_signal	diagnosis	sex_factor	tspo_signal_log
UB43	1	60	1	1419352	Dysplasia	male	14.1657
UB44	1	59	0	2368610	Dysplasia	female	14.6778
UB45	1	74	0	145074	Epithelial hyperplasia	female	11.885
UB46	1	62	0	424910	Acanthosis-Hyperkeratosis	female	12.9596
UB47	1	85	0	922176	Dysplasia	female	13.7345
UB50	1	36	0	92812	Acanthosis-Hyperkeratosis	female	11.4383
UB30	1	78	0	62720	Epithelial hyperplasia	female	11.0464
UB29	1	22	1	156172	Epithelial hyperplasia	male	11.9587
UB28	1	56	0	1179018	Epithelial hyperplasia	female	13.9802
UB27	1	74	0	564512	Epithelial hyperplasia	female	13.2437
UB41	1	60	0	648284	Acanthosis-Hyperkeratosis	female	13.3821
UB38	1	48	0	1154558	Epithelial hyperplasia	female	13.9592
UB49	1	70	0	815794	Epithelial hyperplasia	female	13.6119
UB48	1	75	0	759148	Epithelial hyperplasia	female	13.54
M3	2	62	1	583728		male	13.2772
M17	2	80	0	306446		female	12.6328
M13	2	73	0	109846		female	11.6068
M12	2	76	0	87034		female	11.3741
M14	2	22	1	304466		male	12.6263
M6	2	56	1	278496		male	12.5372
M10	2	53	0	134903		female	11.8123
M8	2	67	0	320780		female	12.6785
M15	2	36	0	107202		female	11.5825
M16	2	72	0	245872		female	12.4126
M11	2	53	0	204358		female	12.2276
M9	2	53	0	279504		female	12.5408
M7	2	53	0	422176		female	12.9532
M9A	2	53	0	61960		female	11.0342
